# Supplementary material for: [3+2]-Cycloaddition of Nitrile Imines to Parabanic Acid Derivatives—An Approach to Novel Spiroimidazolidinediones
Source: Int J Mol Sci. 2023 Dec 19;25(1):18. doi: 10.3390/ijms25010018 (PMC10778941; doi:10.3390/ijms25010018)
Supplement: Supplementary file 1 [file ijms-25-00018-s001.zip]

Archive with 1 entries (1 files):
- ijms-2769980-supplementary.pdf
